# Supplementary material for: 2-Alkyl-Substituted-4-Amino-Thieno[2,3-d]Pyrimidines: Anti-Proliferative Properties to In Vitro Breast Cancer Models
Source: Molecules. 2023 Aug 30;28(17):6347. doi: 10.3390/molecules28176347 (PMC10489817; doi:10.3390/molecules28176347)
Supplement: Supplementary file 1 [file molecules-28-06347-s001.zip]

Archive with 1 entries (1 files):
- molecules-2565955-supplementary.pdf
